# Supplementary material for: Alteration of the Early Development Environment by Maternal Diet and the Occurrence of Autistic-like Phenotypes in Rat Offspring
Source: Int J Mol Sci. 2021 Sep 7;22(18):9662. doi: 10.3390/ijms22189662 (PMC8472469; doi:10.3390/ijms22189662)
Supplement: Supplementary file 1 [file ijms-22-09662-s001.zip]

Archive with 1 entries (1 files):
- ijms-1320924 Table supplementary.pdf
